# Supplementary material for: Hyperbranched Polylysine Exhibits a Collaborative Enhancement of the Antibiotic Capacity to Kill Gram-Negative Pathogens
Source: Antibiotics (Basel). 2024 Feb 26;13(3):217. doi: 10.3390/antibiotics13030217 (PMC10967504; doi:10.3390/antibiotics13030217)
Supplement: Supplementary file 1 [file antibiotics-13-00217-s001.zip]

Archive with 1 entries (1 files):
- antibiotics-2808972-supplementary.pdf
